# Supplementary material for: Predictors of Surgical Complications and Survival in Pediatric Wilms’ Tumor: A 20-Year Retrospective Study from Two Thai Centers
Source: Curr Oncol. 2025 Jul 23;32(8):413. doi: 10.3390/curroncol32080413 (PMC12384120; doi:10.3390/curroncol32080413)
Supplement: Supplementary file 1 [file curroncol-32-00413-s001.zip]

Archive with 1 entries (1 files):
- curroncol-3730082-supplementary.pdf
